# Supplementary material for: Association between Anti-Helicobacter pylori IgG seropositivity on coronary heart disease and potential pathogenesis: a Mendelian randomization study
Source: PLoS One. 2025 Dec 9;20(12):e0329137. doi: 10.1371/journal.pone.0329137 (PMC12688094; doi:10.1371/journal.pone.0329137)
Supplement: S1 Table — (CSV) [file pone.0329137.s002.csv]

	id.exposure	id.outcome	outcome	exposure	method	nsnp	b	se	pval
1	ebi-a-GCST90006910	ukb-d-I9_CHD	Major coronary heart disease event || id:ukb-d-I9_CHD	|| id:ebi-a-GCST90006910	MR Egger	78	0.001581	0.00341	0.6443
2	ebi-a-GCST90006910	ukb-d-I9_CHD	Major coronary heart disease event || id:ukb-d-I9_CHD	|| id:ebi-a-GCST90006910	Weighted median	78	0.002859	0.002093	0.172
3	ebi-a-GCST90006910	ukb-d-I9_CHD	Major coronary heart disease event || id:ukb-d-I9_CHD	|| id:ebi-a-GCST90006910	Inverse variance weighted	78	0.002893	0.001464	0.04816
4	ebi-a-GCST90006910	ukb-d-I9_CHD	Major coronary heart disease event || id:ukb-d-I9_CHD	|| id:ebi-a-GCST90006910	Inverse variance weighted (multiplicative random effects)	78	0.002893	0.001302	0.02623
5	ebi-a-GCST90006910	ukb-d-I9_CHD	Major coronary heart disease event || id:ukb-d-I9_CHD	|| id:ebi-a-GCST90006910	Inverse variance weighted (fixed effects)	78	0.002893	0.001464	0.04816
6	ebi-a-GCST90006910	ukb-d-I9_CHD	Major coronary heart disease event || id:ukb-d-I9_CHD	|| id:ebi-a-GCST90006910	Weighted mode	78	0.001801	0.005112	0.7255
	id.exposure	id.outcome	outcome	exposure	method	nsnp	b	se	pval
1	ebi-a-GCST90006910	ieu-a-81	Waist-to-hip ratio || id:ieu-a-81	|| id:ebi-a-GCST90006910	MR Egger	28	-0.02684	0.0977	0.7857
2	ebi-a-GCST90006910	ieu-a-81	Waist-to-hip ratio || id:ieu-a-81	|| id:ebi-a-GCST90006910	Weighted median	28	-0.02625	0.04812	0.5853
3	ebi-a-GCST90006910	ieu-a-81	Waist-to-hip ratio || id:ieu-a-81	|| id:ebi-a-GCST90006910	Inverse variance weighted	28	-0.06888	0.03412	0.04353
4	ebi-a-GCST90006910	ieu-a-81	Waist-to-hip ratio || id:ieu-a-81	|| id:ebi-a-GCST90006910	Weighted mode	28	0.01851	0.08799	0.835
	id.exposure	id.outcome	outcome	exposure	method	nsnp	b	se	pval
1	ebi-a-GCST90006910	ieu-a-69	Waist circumference || id:ieu-a-69	|| id:ebi-a-GCST90006910	MR Egger	28	0.05822	0.09135	0.5295
2	ebi-a-GCST90006910	ieu-a-69	Waist circumference || id:ieu-a-69	|| id:ebi-a-GCST90006910	Weighted median	28	-0.1246	0.04588	0.006599
3	ebi-a-GCST90006910	ieu-a-69	Waist circumference || id:ieu-a-69	|| id:ebi-a-GCST90006910	Inverse variance weighted	28	-0.07333	0.03312	0.0268
4	ebi-a-GCST90006910	ieu-a-69	Waist circumference || id:ieu-a-69	|| id:ebi-a-GCST90006910	Weighted mode	28	-0.1458	0.07937	0.07719
	id.exposure	id.outcome	outcome	exposure	method	nsnp	b	se	pval
1	ebi-a-GCST90006910	ebi-a-GCST006676	Peak insulin response (insulin secretion adjusted) || id:ebi-a-GCST006676	|| id:ebi-a-GCST90006910	MR Egger	75	0.4395	0.2287	0.05855
2	ebi-a-GCST90006910	ebi-a-GCST006676	Peak insulin response (insulin secretion adjusted) || id:ebi-a-GCST006676	|| id:ebi-a-GCST90006910	Weighted median	75	0.2561	0.1397	0.06673
3	ebi-a-GCST90006910	ebi-a-GCST006676	Peak insulin response (insulin secretion adjusted) || id:ebi-a-GCST006676	|| id:ebi-a-GCST90006910	Inverse variance weighted	75	0.214	0.09631	0.02629
4	ebi-a-GCST90006910	ebi-a-GCST006676	Peak insulin response (insulin secretion adjusted) || id:ebi-a-GCST006676	|| id:ebi-a-GCST90006910	Inverse variance weighted (multiplicative random effects)	75	0.214	0.09631	0.02629
5	ebi-a-GCST90006910	ebi-a-GCST006676	Peak insulin response (insulin secretion adjusted) || id:ebi-a-GCST006676	|| id:ebi-a-GCST90006910	Inverse variance weighted (fixed effects)	75	0.214	0.09104	0.01875
6	ebi-a-GCST90006910	ebi-a-GCST006676	Peak insulin response (insulin secretion adjusted) || id:ebi-a-GCST006676	|| id:ebi-a-GCST90006910	Weighted mode	75	0.2784	0.2326	0.2351
	id.exposure	id.outcome	outcome	exposure	method	nsnp	b	se	pval
1	ebi-a-GCST90006910	ebi-a-GCST90092988	Total free cholesterol levels || id:ebi-a-GCST90092988	|| id:ebi-a-GCST90006910	MR Egger	81	-0.03412	0.03673	0.3558
2	ebi-a-GCST90006910	ebi-a-GCST90092988	Total free cholesterol levels || id:ebi-a-GCST90092988	|| id:ebi-a-GCST90006910	Weighted median	81	-0.05081	0.02185	0.02004
3	ebi-a-GCST90006910	ebi-a-GCST90092988	Total free cholesterol levels || id:ebi-a-GCST90092988	|| id:ebi-a-GCST90006910	Inverse variance weighted	81	-0.03111	0.01549	0.04451
4	ebi-a-GCST90006910	ebi-a-GCST90092988	Total free cholesterol levels || id:ebi-a-GCST90092988	|| id:ebi-a-GCST90006910	Inverse variance weighted (multiplicative random effects)	81	-0.03111	0.01549	0.04451
5	ebi-a-GCST90006910	ebi-a-GCST90092988	Total free cholesterol levels || id:ebi-a-GCST90092988	|| id:ebi-a-GCST90006910	Inverse variance weighted (fixed effects)	81	-0.03111	0.01494	0.03723
6	ebi-a-GCST90006910	ebi-a-GCST90092988	Total free cholesterol levels || id:ebi-a-GCST90092988	|| id:ebi-a-GCST90006910	Weighted mode	81	-0.09964	0.06101	0.1064
	id.exposure	id.outcome	outcome	exposure	method	nsnp	b	se	pval
1	ukb-d-I9_CHD	ebi-a-GCST90006910	Anti-helicobacter pylori IgG seropositivity || id:ebi-a-GCST90006910	Major coronary heart disease event || id:ukb-d-I9_CHD	MR Egger	12	0.114	1.355	0.9346
2	ukb-d-I9_CHD	ebi-a-GCST90006910	Anti-helicobacter pylori IgG seropositivity || id:ebi-a-GCST90006910	Major coronary heart disease event || id:ukb-d-I9_CHD	Weighted median	12	-0.113	0.8217	0.8907
3	ukb-d-I9_CHD	ebi-a-GCST90006910	Anti-helicobacter pylori IgG seropositivity || id:ebi-a-GCST90006910	Major coronary heart disease event || id:ukb-d-I9_CHD	Inverse variance weighted	12	-0.02113	0.6203	0.9728
4	ukb-d-I9_CHD	ebi-a-GCST90006910	Anti-helicobacter pylori IgG seropositivity || id:ebi-a-GCST90006910	Major coronary heart disease event || id:ukb-d-I9_CHD	Weighted mode	12	-0.1338	0.9123	0.8861
